# Supplementary material for: Fc gamma receptor IIb in tumor-associated macrophages and dendritic cells drives poor prognosis of recurrent glioblastoma through immune-associated signaling pathways
Source: Front Genet. 2023 Jan 6;13:1046008. doi: 10.3389/fgene.2022.1046008 (PMC9858204; doi:10.3389/fgene.2022.1046008)
Supplement: Supplementary file 2 [file DataSheet1.xlsx]

## Sheet: Supplementary Table 1
Supplementary Table 1. Differential expressed genes from primary versus recurrent GBM.
	baseMean	log2FoldChange	lfcSE	stat	pvalue	padj
RN7SL471P	1636.68	9.29719	0.572342	16.2441	2.46e-59	5.07e-55
HIST1H2BO	390.947	7.19577	0.717973	10.0223	1.22e-23	8.08e-21
HIST2H3D	238.088	6.88342	0.592986	11.6081	3.75e-31	6.44e-28
HIST1H2BF	57.4785	6.72515	0.996488	6.74885	1.49e-11	2.26e-09
HIST1H4A	837.346	6.6871	0.714022	9.3654	7.58e-21	3.72e-18
HIST3H2BB	62.0857	6.66274	0.576717	11.5529	7.14e-31	1.13e-27
HIST1H2BG	427.563	6.6569	0.570331	11.672	1.77e-31	3.32e-28
HIST1H2AL	140.778	6.56347	0.848454	7.73581	1.03e-14	2.41e-12
HIST1H3H	331.531	6.51231	0.494224	13.1768	1.19e-39	4.09e-36
HIST2H4A	1864.69	6.49836	0.419231	15.5006	3.43e-54	3.54e-50
HIST1H2AM	277.609	6.44241	0.520497	12.3774	3.46e-35	8.92e-32
HIST2H3A	97.5184	6.41226	0.608365	10.5402	5.64e-26	4.65e-23
HIST2H3C	97.5184	6.41226	0.608365	10.5402	5.64e-26	4.65e-23
HIST1H2AI	127.4	6.33693	0.746832	8.48507	2.16e-17	7.28e-15
HIST1H2BN	118.16	6.28217	0.501051	12.538	4.63e-36	1.36e-32
HIST1H2BH	261.273	6.09978	0.533002	11.4442	2.51e-30	3.7e-27
HIST1H2AD	46.1139	5.9433	0.502613	11.8248	2.91e-32	5.99e-29
HIST1H3D	163.798	5.92533	0.439698	13.4759	2.17e-41	8.93e-38
HIST2H4B	301.416	5.87904	0.39908	14.7315	4.05e-49	2.08e-45
HIST1H2BJ	194.103	5.8754	0.398089	14.759	2.69e-49	1.85e-45
HIST1H3E	44.818	5.15971	0.471707	10.9384	7.55e-28	8.64e-25
RN7SL4P	613.141	5.07625	0.716946	7.08039	1.44e-12	2.6e-10
RN7SL3	7109.97	5.06787	0.486037	10.4269	1.87e-25	1.48e-22
HIST1H4C	2959.82	4.92572	0.767506	6.41782	1.38e-10	1.76e-08
HIST1H4I	10.3477	4.74099	0.558284	8.49209	2.03e-17	6.97e-15
SNORD3D	52.7018	4.50735	0.459001	9.81992	9.24e-23	5.44e-20
RP11-403I13.4	2.44544	4.46072	1.05655	4.22195	2.42e-05	0.000578102
HIST1H2AE	425.372	4.38292	0.38888	11.2706	1.83e-29	2.52e-26
HIST1H2BD	464.434	4.34736	0.355539	12.2275	2.22e-34	5.07e-31
RP11-1023L17.1	10.297	4.34452	0.402178	10.8025	3.35e-27	3.63e-24
HIST1H4J	9743.4	4.24117	0.434253	9.76659	1.57e-22	8.96e-20
SNORD3B-1	61.0703	4.19879	0.414177	10.1377	3.76e-24	2.67e-21
HIST1H4H	430.501	4.03603	0.409869	9.84711	7.05e-23	4.27e-20
HIST2H2AC	266.446	4.03016	0.42078	9.57783	9.91e-22	5.1e-19
TERC	50.7008	3.95094	0.611281	6.46338	1.02e-10	1.33e-08
HIST1H2BE	31.1652	3.94636	0.704837	5.59897	2.16e-08	1.57e-06
RPPH1	520265	3.88857	0.532373	7.30423	2.79e-13	5.69e-11
HIST1H4B	2912.84	3.86666	0.813859	4.75102	2.02e-06	7.82e-05
HIST1H4E	557.46	3.8252	0.599615	6.37943	1.78e-10	2.22e-08
RP11-387D10.2	2.20246	3.77334	0.646811	5.83375	5.42e-09	4.89e-07
HIST4H4	207.185	3.76607	0.579649	6.49716	8.19e-11	1.09e-08
RN7SL2	5.66795e+06	3.7433	0.543283	6.89016	5.57e-12	8.83e-10
CCDC7	4.98768	3.60413	0.400709	8.99439	2.38e-19	1.02e-16
RN7SL1	2.53938e+06	3.57994	0.542022	6.6048	3.98e-11	5.62e-09
HIST1H2BC	754.151	3.57574	0.498256	7.17652	7.15e-13	1.36e-10
HIST1H1E	158.804	3.37083	0.797837	4.22495	2.39e-05	0.000571688
HIST1H2AC	890.47	3.37046	0.356879	9.44428	3.58e-21	1.8e-18
ASXL3	3.87151	3.25816	0.411786	7.91227	2.53e-15	6.67e-13
HIST2H2BF	296.789	3.25782	0.541009	6.02174	1.73e-09	1.83e-07
ATRNL1	23.3024	3.23231	0.319226	10.1255	4.26e-24	2.92e-21
RP11-732M18.3	4.36896	3.20047	0.469978	6.80982	9.77e-12	1.5e-09
CDYL2	8.8237	3.1879	0.331418	9.61896	6.65e-22	3.51e-19
RNU12	7.81264	3.1652	0.923446	3.42759	0.000608961	0.00669013
SLC8A1	23.0185	3.15905	0.316781	9.97232	2.01e-23	1.26e-20
HIST1H1C	821.192	3.11436	0.336691	9.24991	2.25e-20	1.01e-17
SCARNA2	922.712	3.09792	0.459179	6.74665	1.51e-11	2.27e-09
RIMS1	10.5036	3.05342	0.411735	7.41597	1.21e-13	2.62e-11
CEP85L	8.9068	3.04298	0.277532	10.9644	5.67e-28	6.86e-25
ZNF124	12.3233	2.99367	0.269567	11.1055	1.18e-28	1.52e-25
RMRP	4062.71	2.96274	0.465534	6.36417	1.96e-10	2.41e-08
RN7SK	4768.08	2.95746	0.373394	7.92049	2.37e-15	6.5e-13
SCARNA13	40.6332	2.94564	0.371488	7.9293	2.2e-15	6.31e-13
SNORD116-20	5.17804	2.92175	0.515927	5.66311	1.49e-08	1.13e-06
AKT3	44.8113	2.85845	0.269964	10.5883	3.38e-26	3.03e-23
ZNF292	20.2495	2.85217	0.268216	10.6339	2.07e-26	2.14e-23
AC079305.10	1.71952	2.82934	0.480105	5.89316	3.79e-09	3.56e-07
SCARNA7	18.7267	2.80565	0.508732	5.515	3.49e-08	2.33e-06
RP11-573D15.9	2.1439	2.80133	0.404442	6.92641	4.32e-12	7.21e-10
RP11-1415C14.4	13.4678	2.75764	0.403896	6.8276	8.63e-12	1.35e-09
SCARNA12	43.8042	2.75213	0.329707	8.34721	6.99e-17	2.29e-14
CDYL	43.3255	2.74908	0.259277	10.6029	2.89e-26	2.71e-23
RP11-446H18.5	1.85748	2.73451	0.532685	5.13346	2.84e-07	1.46e-05
WDR78	10.4611	2.71515	0.264367	10.2704	9.58e-25	7.05e-22
SNORD3A	329.491	2.71084	0.37536	7.22197	5.12e-13	1.01e-10
HIST2H2AA3	27.8336	2.68611	0.299951	8.95515	3.39e-19	1.43e-16
MPP6	15.9543	2.68305	0.259137	10.3538	4.02e-25	3.07e-22
RP11-98J23.2	9.81476	2.6721	0.372773	7.16818	7.6e-13	1.44e-10
PSD3	32.2324	2.61383	0.261995	9.97665	1.93e-23	1.24e-20
RANBP17	4.71317	2.58808	0.366154	7.06829	1.57e-12	2.81e-10
SCARNA10	343.191	2.50667	0.737477	3.39899	0.000676362	0.00720765
GUSBP9	11.6806	2.4847	0.313898	7.91563	2.46e-15	6.58e-13
WDR49	7.09671	2.47982	0.281337	8.81439	1.2e-18	4.77e-16
MGA	9.73969	2.4739	0.254098	9.73601	2.12e-22	1.15e-19
RP11-1415C14.3	9.28569	2.46524	0.338802	7.27634	3.43e-13	6.92e-11
SNHG3	65.0063	2.4225	0.276926	8.7478	2.18e-18	8.46e-16
HIST2H2BA	6.66491	2.41456	0.393388	6.13785	8.36e-10	9.31e-08
RP11-144G6.12	1.8163	2.40425	0.412154	5.83339	5.43e-09	4.89e-07
RMST	56.6268	2.39649	0.309975	7.73122	1.07e-14	2.47e-12
AC010761.8	4.76263	2.37666	0.266037	8.93356	4.13e-19	1.7e-16
LL0XNC01-237H1.2	1.7373	2.36908	0.455178	5.20472	1.94e-07	1.05e-05
HIST2H2AA4	685.919	2.33392	0.292639	7.97543	1.52e-15	4.47e-13
ZNF483	4.34725	2.33076	0.298055	7.81989	5.29e-15	1.3e-12
RP11-81H14.2	0.684285	2.2966	0.566045	4.05727	4.97e-05	0.00100565
QRICH1	72.261	2.27742	0.214682	10.6084	2.72e-26	2.67e-23
C10orf68	1.178	2.264	0.802238	2.8221	0.004771	0.0301281
HIST2H2BB	5.35023	2.25984	0.37757	5.98522	2.16e-09	2.17e-07
ZKSCAN1	40.7135	2.22061	0.227737	9.7508	1.83e-22	1.02e-19
PLEKHM3	2.55412	2.21043	0.411135	5.37642	7.6e-08	4.56e-06
ZNF460	2.5533	2.18519	0.4474	4.88421	1.04e-06	4.39e-05
CDR1	13.7565	2.17588	0.371054	5.86405	4.52e-09	4.15e-07
ZBTB20	12.0279	2.16543	0.405598	5.33885	9.35e-08	5.43e-06
FGGY	19.2473	2.1616	0.230971	9.35873	8.07e-21	3.78e-18
RP11-645C24.2	3.24229	2.14572	0.425768	5.03965	4.66e-07	2.25e-05
LPHN3	31.5956	2.14439	0.229081	9.36086	7.91e-21	3.78e-18
FOXH1	0.420099	2.12899	0.732607	2.90604	0.00366032	0.0249006
HOMER1	10.5183	2.1223	0.271422	7.81917	5.32e-15	1.3e-12
LDLRAD2	2.93881	2.08182	0.407434	5.10957	3.23e-07	1.63e-05
RP1-102K2.8	1.83275	2.0806	0.441166	4.71614	2.4e-06	9.03e-05
HIST2H3PS2	6.75228	2.0686	0.410788	5.03567	4.76e-07	2.28e-05
TMEM56	4.71672	2.06151	0.307149	6.71174	1.92e-11	2.85e-09
AC022400.2	3.43245	2.04356	0.375812	5.43771	5.4e-08	3.37e-06
HIPK3	19.6751	2.02678	0.232042	8.73455	2.45e-18	9.16e-16
CTD-2514C3.1	3.06488	2.01776	0.365351	5.5228	3.34e-08	2.25e-06
RHBDD1	13.2918	2.01241	0.233659	8.61262	7.14e-18	2.58e-15
FBXW7	35.9405	2.00894	0.240904	8.33916	7.48e-17	2.41e-14
CDKN2B-AS1	1.81478	1.99201	0.390945	5.09538	3.48e-07	1.74e-05
GRM5	0.936654	1.96406	0.56513	3.47541	0.000510078	0.00590619
BBS9	12.9323	1.94255	0.207864	9.34528	9.16e-21	4.2e-18
TBCEL	11.6904	1.94248	0.223455	8.69292	3.53e-18	1.3e-15
RERE	53.7914	1.92642	0.20963	9.18958	3.94e-20	1.73e-17
ZNF236	5.23549	1.91617	0.246188	7.78333	7.06e-15	1.69e-12
MALAT1	646.088	1.91503	0.274284	6.98191	2.91e-12	5e-10
BARD1	6.17994	1.90252	0.23548	8.07929	6.51e-16	1.97e-13
DGKB	5.04519	1.88415	0.299696	6.28687	3.24e-10	3.86e-08
GNAS-AS1	1.2958	1.87746	0.406234	4.62162	3.81e-06	0.000131391
KISS1	0.845675	1.85453	0.667296	2.77917	0.0054498	0.0332131
AL132709.5	7.59906	1.84615	0.347399	5.31421	1.07e-07	6.11e-06
GRIP1	1.77818	1.81936	0.484284	3.7568	0.000172099	0.0026158
RN7SL449P	2.31064	1.81489	0.332165	5.46382	4.66e-08	2.98e-06
ERC1	12.6914	1.81065	0.217323	8.33162	7.97e-17	2.53e-14
ADAMTS6	3.7897	1.81032	0.283452	6.38669	1.7e-10	2.13e-08
KLHL24	21.0876	1.79187	0.215325	8.3217	8.67e-17	2.71e-14
TUB	15.645	1.75339	0.222218	7.8904	3.01e-15	7.85e-13
PRELID2	3.30921	1.75312	0.277837	6.30988	2.79e-10	3.38e-08
PCDHAC1	1.01465	1.74338	0.540978	3.22265	0.00127009	0.0113713
RP11-848G14.2	2.18494	1.73899	0.35525	4.89512	9.82e-07	4.22e-05
SLC25A16	10.3587	1.72876	0.210583	8.20941	2.22e-16	6.83e-14
AC092171.2	1.39616	1.70506	0.343927	4.95763	7.14e-07	3.24e-05
LINC00609	1.21783	1.70223	0.521166	3.2662	0.00109001	0.0102572
METTL25	6.51967	1.67934	0.200505	8.37556	5.5e-17	1.83e-14
ZFPM2	3.45807	1.6776	0.299177	5.60737	2.05e-08	1.51e-06
SATB2	10.7206	1.6749	0.218992	7.6482	2.04e-14	4.61e-12
DNA2	3.2976	1.66785	0.254197	6.56126	5.34e-11	7.29e-09
SFMBT2	8.09993	1.6646	0.228807	7.27511	3.46e-13	6.92e-11
FAT3	5.95918	1.65819	0.237039	6.99546	2.64e-12	4.58e-10
MKLN1	22.3047	1.64758	0.184978	8.90692	5.25e-19	2.12e-16
RP11-313P13.4	12.4305	1.64745	0.188546	8.73766	2.38e-18	9.08e-16
EXOC6B	12.1839	1.64512	0.20893	7.87403	3.43e-15	8.84e-13
SLC41A2	7.20839	1.64389	0.227707	7.21933	5.22e-13	1.02e-10
HIST1H2AG	2.04558	1.64353	0.367097	4.4771	7.57e-06	0.000230231
AKR1E2	1.48344	1.63445	0.46935	3.48237	0.000497003	0.00580579
BBX	16.7036	1.62801	0.235082	6.92527	4.35e-12	7.21e-10
RP11-823P9.3	0.785889	1.62765	0.628792	2.58853	0.00963859	0.049858
CTD-2196E14.9	3.47536	1.62105	0.325462	4.98076	6.33e-07	2.93e-05
FAM114A2	15.9551	1.61363	0.206164	7.82694	5e-15	1.27e-12
RIMS2	3.49094	1.6101	0.396911	4.05658	4.98e-05	0.00100565
RN7SL23P	1.70961	1.60205	0.347566	4.60932	4.04e-06	0.000137095
EMP1	106.348	1.59914	0.21431	7.46184	8.53e-14	1.87e-11
C15orf26	0.872087	1.58236	0.458545	3.45083	0.000558856	0.00628035
PHC3	8.90915	1.58184	0.231875	6.82192	8.98e-12	1.39e-09
MYRFL	1.56216	1.57006	0.289031	5.43217	5.57e-08	3.46e-06
AC005594.3	0.943444	1.56872	0.446786	3.51112	0.000446226	0.00536279
CHD6	13.8317	1.56339	0.211224	7.40159	1.35e-13	2.89e-11
C12orf61	1.86454	1.55416	0.315654	4.92362	8.5e-07	3.76e-05
ASB3	1.19168	1.54666	0.382505	4.04351	5.27e-05	0.00104712
GUSBP2	1.25491	1.54268	0.430741	3.58145	0.000341695	0.00439911
KLRC4-KLRK1	1.15658	1.54235	0.459203	3.35876	0.000782941	0.00798011
CSPG4P11	0.975822	1.53545	0.366239	4.19247	2.76e-05	0.00064152
NSFP1	1.93465	1.5281	0.421618	3.62437	0.000289672	0.00387213
ANKIB1	26.3512	1.52581	0.207523	7.3525	1.95e-13	4.09e-11
AC068580.6	2.77571	1.51953	0.275058	5.52438	3.31e-08	2.24e-06
TOP3BP1	0.328958	1.51287	0.543273	2.78474	0.005357	0.0327736
LY6G6D	0.601207	1.51136	0.360367	4.19393	2.74e-05	0.000639212
CAPN12	1.22891	1.51116	0.528913	2.8571	0.00427536	0.0278117
TBC1D31	6.0812	1.50568	0.21181	7.10864	1.17e-12	2.16e-10
RP11-37B2.1	5.64379	1.50474	0.205925	7.30726	2.73e-13	5.62e-11
RP5-1177M21.1	2.18244	1.50346	0.392491	3.83057	0.000127845	0.00209173
SCLT1	7.00908	1.50172	0.197816	7.59152	3.16e-14	7e-12
RP11-298J20.4	3.10971	1.50139	0.336464	4.46227	8.11e-06	0.000244219
EFTUD1P1	1.2419	1.49471	0.344582	4.33776	1.44e-05	0.000382586
ZNF148	8.45815	1.49331	0.209752	7.11938	1.08e-12	2.03e-10
GRID2	2.71702	1.48843	0.349023	4.26457	2e-05	0.000496483
CRYGD	0.900024	1.47736	0.366577	4.03016	5.57e-05	0.00109767
ANO2	0.845114	1.46146	0.369415	3.95616	7.62e-05	0.00139456
TRPS1	6.46405	1.46024	0.222561	6.56108	5.34e-11	7.29e-09
RP11-341A11.2	0.884631	1.44832	0.508408	2.84873	0.00438936	0.0283704
ANKRD12	27.4673	1.44818	0.241264	6.00245	1.94e-09	1.98e-07
LIFR	16.4321	1.43964	0.196684	7.31957	2.49e-13	5.18e-11
LINC00313	0.565437	1.43926	0.410725	3.5042	0.000457984	0.00545319
GUSBP1	11.7209	1.43608	0.183585	7.82244	5.18e-15	1.3e-12
YY1AP1	54.5296	1.42907	0.166561	8.57984	9.5e-18	3.37e-15
TBX5	0.947392	1.42897	0.415445	3.43961	0.000582563	0.00647799
AP000696.2	0.427277	1.42261	0.468901	3.03391	0.00241405	0.0183902
RP11-262H14.5	5.95026	1.41933	0.274452	5.17153	2.32e-07	1.23e-05
BACH1	10.5822	1.4175	0.19654	7.21227	5.5e-13	1.07e-10
RICTOR	7.03619	1.41173	0.204652	6.89819	5.27e-12	8.46e-10
RN7SL192P	1.85313	1.40996	0.347368	4.05897	4.93e-05	0.000999312
WDR7	8.94026	1.39642	0.205092	6.80877	9.84e-12	1.5e-09
RP11-536O18.1	0.897623	1.39544	0.355124	3.92943	8.51e-05	0.00152516
AC010761.9	1.83527	1.39217	0.249558	5.57853	2.43e-08	1.73e-06
CEP70	18.4645	1.38961	0.162915	8.52964	1.47e-17	5.13e-15
DCHS2	1.09614	1.38557	0.373729	3.70742	0.000209384	0.00302462
RP11-498C9.13	4.81923	1.38091	0.397396	3.47489	0.000511072	0.00591437
SPATA6	10.3665	1.37902	0.199899	6.89857	5.25e-12	8.46e-10
RP11-909M7.3	0.983478	1.3778	0.521781	2.64058	0.00827655	0.0448004
ATP9B	16.0034	1.37677	0.1735	7.93529	2.1e-15	6.09e-13
RP11-589F5.4	2.31536	1.36893	0.3335	4.10475	4.05e-05	0.000851626
FLJ27365	17.0745	1.36176	0.21493	6.33583	2.36e-10	2.88e-08
ABHD2	27.273	1.34713	0.202622	6.64847	2.96e-11	4.21e-09
MIB1	9.09536	1.34682	0.202213	6.66039	2.73e-11	3.91e-09
PPP4R1	36.9022	1.33909	0.168928	7.92698	2.25e-15	6.34e-13
TERT	0.952752	1.33769	0.328153	4.07641	4.57e-05	0.000936486
ADAM32	2.16184	1.33758	0.271377	4.92886	8.27e-07	3.67e-05
HNRNPLP2	1.31861	1.33369	0.373712	3.56876	0.00035868	0.00456923
CEP128	2.38214	1.3332	0.271496	4.91055	9.08e-07	3.99e-05
MRPS18AP1	0.720931	1.3323	0.433023	3.07674	0.00209275	0.0165694
CHD2	21.4508	1.32733	0.173084	7.66867	1.74e-14	3.98e-12
ANKAR	2.32171	1.32657	0.242206	5.47701	4.33e-08	2.82e-06
SOX5	4.63359	1.32561	0.228989	5.78898	7.08e-09	6.13e-07
RP11-867G23.4	9.53051	1.3219	0.290937	4.5436	5.53e-06	0.000179396
OPHN1	8.39758	1.32124	0.224437	5.88692	3.93e-09	3.67e-07
PVRL3	6.61053	1.31543	0.219945	5.98072	2.22e-09	2.21e-07
RP11-182J23.1	1.63859	1.30825	0.307768	4.25078	2.13e-05	0.000519312
SLC45A4	6.88718	1.30751	0.202783	6.44783	1.13e-10	1.45e-08
ZNF609	9.41247	1.30621	0.187861	6.95308	3.57e-12	6.03e-10
SNORD3B-2	4.74431	1.29304	0.365356	3.53912	0.000401466	0.00495113
SOX6	10.1334	1.28859	0.219425	5.87257	4.29e-09	3.96e-07
TTLL6	0.696155	1.2879	0.366574	3.51333	0.00044252	0.00532757
HIST1H2BK	79.8161	1.28769	0.22292	5.7765	7.63e-09	6.52e-07
OMA1	10.8828	1.28316	0.165567	7.75006	9.19e-15	2.17e-12
CCDC126	8.27269	1.28047	0.182142	7.03006	2.06e-12	3.67e-10
SLC22A3	0.575967	1.28031	0.367936	3.4797	0.000501974	0.00584787
FAM169A	8.19896	1.27951	0.203141	6.29866	3e-10	3.6e-08
RP11-81N13.1	1.70333	1.27779	0.315203	4.05387	5.04e-05	0.0010135
FGD4	4.94719	1.27746	0.216693	5.89525	3.74e-09	3.54e-07
PVT1	10.253	1.27695	0.200328	6.37432	1.84e-10	2.28e-08
GREB1L	0.995944	1.27663	0.438174	2.91352	0.00357375	0.0244489
MTPN	68.8899	1.26649	0.187933	6.73903	1.59e-11	2.38e-09
APLF	1.38377	1.26341	0.300255	4.2078	2.58e-05	0.000607767
PARGP1	0.985476	1.25036	0.43831	2.85268	0.00433521	0.0280877
SETBP1	4.73642	1.24702	0.218893	5.69693	1.22e-08	9.66e-07
CCL17	0.328988	1.2399	0.464402	2.66988	0.00758782	0.0419376
AC069368.3	2.88177	1.23832	0.464246	2.66739	0.00764437	0.0421822
HAND2-AS1	0.733438	1.23764	0.364468	3.39574	0.00068443	0.00728232
TENM3	2.48563	1.2372	0.340916	3.62906	0.000284458	0.00383011
ARHGAP19-SLIT1	0.80455	1.2359	0.395156	3.12763	0.00176224	0.0145551
RREB1	4.73968	1.23437	0.23053	5.35449	8.58e-08	5.06e-06
GLI1	1.1677	1.2305	0.328448	3.74642	0.000179375	0.00269705
FZD10-AS1	0.838917	1.22956	0.384718	3.196	0.00139346	0.01223
RBM33	21.0333	1.22562	0.152585	8.03236	9.56e-16	2.85e-13
GTF2A1L	0.746708	1.22489	0.457492	2.67739	0.00741973	0.0413302
UBAP2	11.5802	1.22239	0.17017	7.18334	6.8e-13	1.31e-10
LRGUK	0.73049	1.21811	0.274901	4.43109	9.38e-06	0.000277086
KATNAL1	7.46816	1.21306	0.197426	6.1444	8.03e-10	9.03e-08
A2ML1	1.16639	1.21148	0.279354	4.33673	1.45e-05	0.000383882
ADAMTSL4-AS1	1.06875	1.2063	0.369577	3.264	0.00109852	0.0102997
MT1JP	0.351173	1.20616	0.430389	2.80248	0.00507114	0.031464
TAC4	0.633776	1.20562	0.388454	3.10362	0.00191167	0.0154537
FOXP2	0.349532	1.20504	0.322586	3.73555	0.000187306	0.00279184
RP11-13J10.1	11.0188	1.20236	0.182438	6.59049	4.38e-11	6.14e-09
CYP27B1	3.19115	1.19901	0.282153	4.2495	2.14e-05	0.00052106
RP11-284F21.7	13.6102	1.199	0.22716	5.27822	1.3e-07	7.26e-06
PCDHGB6	7.97582	1.19806	0.237224	5.05035	4.41e-07	2.14e-05
CCDC178	0.427821	1.19715	0.404845	2.95705	0.00310598	0.0221536
CSPG4P8	0.905692	1.19126	0.296326	4.02011	5.82e-05	0.00113364
LIF	7.56607	1.19084	0.310157	3.83948	0.000123295	0.00203018
NOL4	5.40709	1.18169	0.212946	5.54924	2.87e-08	2e-06
LDLRAD3	27.211	1.18167	0.189977	6.22009	4.97e-10	5.85e-08
SLC26A10	21.6703	1.17986	0.198583	5.94138	2.83e-09	2.72e-07
ACVR2A	5.1734	1.17838	0.196493	5.99705	2.01e-09	2.03e-07
RELL1	7.62117	1.17626	0.269649	4.36219	1.29e-05	0.000349938
TASP1	6.06213	1.175	0.183273	6.41117	1.44e-10	1.82e-08
NLGN1	7.9255	1.17394	0.21426	5.47905	4.28e-08	2.8e-06
PCNXL2	23.8138	1.17277	0.206664	5.67479	1.39e-08	1.08e-06
KLRC2	7.96288	1.17211	0.323358	3.62481	0.00028917	0.00386869
GALR3	0.705433	1.17033	0.368043	3.17988	0.00147334	0.0127072
AC096559.1	0.749902	1.16943	0.37494	3.11896	0.00181488	0.0149002
TANGO6	6.36488	1.16621	0.179272	6.50526	7.76e-11	1.04e-08
HYDIN	3.82377	1.16396	0.214329	5.4307	5.61e-08	3.48e-06
SH3GL1P2	0.752053	1.16089	0.379202	3.06141	0.002203	0.0171762
CDK14	11.86	1.15809	0.201066	5.75974	8.42e-09	7.08e-07
GLCCI1	13.6828	1.15684	0.187551	6.16813	6.91e-10	7.82e-08
AVIL	11.0955	1.15445	0.202855	5.69104	1.26e-08	9.89e-07
RDH16	0.641512	1.15414	0.236009	4.89027	1.01e-06	4.29e-05
AC073333.1	0.93828	1.15342	0.353413	3.26365	0.00109986	0.0103076
GS1-124K5.2	1.8469	1.15237	0.28291	4.07328	4.64e-05	0.000944473
HIST2H2BE	23.7371	1.15133	0.20527	5.60884	2.04e-08	1.5e-06
RP11-12A20.7	3.3973	1.15081	0.204636	5.62366	1.87e-08	1.38e-06
CCL27	0.675972	1.15012	0.329378	3.49178	0.000479808	0.00564775
RP11-217B1.2	0.429	1.14662	0.294294	3.89617	9.77e-05	0.00170601
TMPRSS9	1.40428	1.14565	0.302348	3.78919	0.00015114	0.0023912
FBN3	2.23733	1.14486	0.290137	3.94594	7.95e-05	0.0014439
RP11-61I13.3	2.77688	1.14251	0.212356	5.38018	7.44e-08	4.48e-06
RP11-259K5.1	0.728211	1.14189	0.306131	3.73006	0.00019143	0.00283689
BAI3	9.68694	1.13705	0.202205	5.62324	1.87e-08	1.38e-06
SHPRH	2.30019	1.13691	0.280244	4.05685	4.97e-05	0.00100565
CACNG1	0.663813	1.13662	0.283633	4.00734	6.14e-05	0.00118436
RP11-849H4.4	1.19158	1.13384	0.262002	4.3276	1.51e-05	0.000396701
DACH1	0.415132	1.13228	0.33572	3.37269	0.000744389	0.00769621
PRG2	0.430964	1.12945	0.347954	3.24597	0.00117053	0.0107645
BTBD17	26.5093	1.12679	0.242368	4.64907	3.33e-06	0.000118624
PGPEP1	33.1511	1.12485	0.161595	6.96091	3.38e-12	5.76e-10
AC005592.2	0.913726	1.12218	0.334077	3.35904	0.000782131	0.00797975
BRAF	8.49086	1.12048	0.171526	6.53244	6.47e-11	8.77e-09
RP11-453F18__B.1	0.870276	1.12035	0.388715	2.8822	0.00394913	0.0261906
CSNK1G3	8.88438	1.12015	0.181155	6.18342	6.27e-10	7.22e-08
FAM126A	13.0041	1.11949	0.204724	5.4683	4.54e-08	2.93e-06
PRR25	0.553803	1.11944	0.341036	3.28248	0.00102899	0.00981754
SMG1P1	4.81413	1.11925	0.245219	4.56429	5.01e-06	0.000166244
COL8A1	9.9124	1.11858	0.33126	3.37673	0.000733518	0.0076284
RP11-111F5.3	0.487621	1.11583	0.284897	3.91659	8.98e-05	0.00159621
RNF224	0.453807	1.11559	0.294889	3.78309	0.000154892	0.00243002
RARS	31.3918	1.11375	0.142958	7.79073	6.66e-15	1.61e-12
ZFY	2.26967	1.11369	0.314823	3.53752	0.0004039	0.00495825
FER	4.45033	1.11277	0.194142	5.73171	9.94e-09	8.29e-07
CHD9	14.6127	1.10416	0.170051	6.49312	8.41e-11	1.11e-08
RP11-498C9.3	12.7101	1.10398	0.299334	3.68811	0.00022593	0.00319858
VWA8	3.93887	1.10079	0.204972	5.37041	7.86e-08	4.69e-06
PCMTD1	12.0584	1.09751	0.183486	5.98142	2.21e-09	2.21e-07
RP11-726G1.1	0.279837	1.0942	0.420621	2.6014	0.00928434	0.0486142
COL20A1	50.3904	1.09127	0.28863	3.78086	0.000156285	0.00244628
RP13-20L14.1	0.686303	1.09098	0.348125	3.13388	0.00172512	0.0143058
PTK2	53.9642	1.08972	0.15737	6.92459	4.37e-12	7.21e-10
RPS2P55	0.332916	1.08933	0.285612	3.81404	0.000136716	0.00220188
FKBP9L	0.682744	1.08839	0.403973	2.69421	0.00705552	0.0399057
RP11-571M6.18	2.83863	1.0877	0.262535	4.14305	3.43e-05	0.000752622
RP11-578O24.2	0.463048	1.08763	0.306809	3.54498	0.000392649	0.00486653
RP13-131K19.1	1.1446	1.08364	0.309712	3.49887	0.000467231	0.00554087
RP5-837J1.4	0.439904	1.0831	0.270555	4.00326	6.25e-05	0.00119827
PMFBP1	2.85376	1.08001	0.207292	5.21008	1.89e-07	1.02e-05
ZNF827	9.55124	1.07983	0.195269	5.52995	3.2e-08	2.19e-06
AC004562.1	0.735367	1.07842	0.38047	2.83443	0.00459075	0.029268
OTP	1.14255	1.07758	0.320141	3.36594	0.000762822	0.00785128
SRBD1	6.45842	1.07703	0.184264	5.84504	5.06e-09	4.64e-07
FKSG48	0.375658	1.07142	0.292808	3.65912	0.000253086	0.00350593
AC144521.1	1.77084	1.06765	0.274873	3.88415	0.000102687	0.00176861
WHSC1	22.0436	1.06286	0.151448	7.01796	2.25e-12	3.93e-10
ZNF823	2.92759	1.06261	0.208853	5.08784	3.62e-07	1.79e-05
AL121761.2	1.13295	1.06225	0.268982	3.94914	7.84e-05	0.00142978
ZNF562	8.94033	1.0607	0.172904	6.13466	8.53e-10	9.45e-08
RP13-131K19.6	5.51908	1.0595	0.19896	5.32518	1.01e-07	5.77e-06
LARP4	10.5174	1.05374	0.170697	6.17316	6.69e-10	7.66e-08
RP11-324L17.1	0.968422	1.0531	0.336979	3.12513	0.00177729	0.0146559
LUZP2	5.13148	1.05195	0.281725	3.73395	0.000188497	0.0028035
MAGI2	12.5217	1.05143	0.176857	5.94507	2.76e-09	2.69e-07
TNR	9.16192	1.05135	0.278371	3.77677	0.000158872	0.00247737
PCDHGA8	0.492972	1.05105	0.319256	3.2922	0.000994052	0.00955951
AGTPBP1	8.76798	1.05004	0.190392	5.51512	3.49e-08	2.33e-06
LCLAT1	4.73097	1.04749	0.188148	5.56736	2.59e-08	1.83e-06
VSTM1	0.504831	1.04549	0.396867	2.63436	0.00842966	0.0453138
RP11-286H14.6	0.516913	1.04438	0.370404	2.81957	0.00480876	0.0303015
PAPPA2	0.895567	1.04374	0.374596	2.7863	0.00533139	0.0326752
EVI5	6.06302	1.04365	0.195106	5.34914	8.84e-08	5.19e-06
ATE1	7.75731	1.03654	0.190987	5.42729	5.72e-08	3.53e-06
LINC00969	33.6757	1.03046	0.149843	6.87693	6.12e-12	9.62e-10
AC093901.1	0.337247	1.02723	0.311123	3.30169	0.000961025	0.00933341
FOCAD	7.07944	1.02704	0.187208	5.48611	4.11e-08	2.71e-06
PHKA2-AS1	0.329392	1.02449	0.296609	3.45401	0.000552315	0.00623334
CTD-3148I10.15	0.419688	1.02396	0.289776	3.53363	0.00040989	0.0050228
DNAH14	3.03339	1.02162	0.324306	3.15018	0.00163168	0.0136964
ASIC4	32.4644	1.02085	0.226584	4.50538	6.63e-06	0.000206779
RP4-792G4.2	12.4027	1.01964	0.238446	4.2762	1.9e-05	0.000476413
ALOX12P2	1.39202	1.01908	0.228063	4.4684	7.88e-06	0.000237682
SLC16A10	2.52484	1.01601	0.306577	3.31405	0.000919549	0.00904143
ANKK1	0.401761	1.01411	0.372239	2.72435	0.00644288	0.0373956
RP11-277P12.20	0.71273	1.01035	0.337945	2.98968	0.0027927	0.0204492
RP11-131L12.2	0.298453	1.00782	0.295092	3.41529	0.000637131	0.00688938
RP11-104N10.1	0.370457	1.00746	0.262831	3.83311	0.000126533	0.0020752
SZT2-AS1	0.34498	1.0068	0.347961	2.89343	0.00381061	0.0255794
CTD-2541J13.2	3.77573	1.00641	0.311996	3.22571	0.00125661	0.0113033
ZFX	7.55072	1.00607	0.174101	5.77865	7.53e-09	6.47e-07
BMS1P9	1.35649	1.00445	0.332163	3.02395	0.00249496	0.0188357
LDHAP4	0.422907	1.00429	0.358876	2.79845	0.00513493	0.0317736
DCP2	8.97832	1.00423	0.150071	6.69173	2.21e-11	3.25e-09
FAM166A	0.307251	1.00391	0.378989	2.64893	0.0080748	0.0439801
RP11-269F19.2	0.757029	1.00152	0.341397	2.93358	0.00335075	0.0233656
MMP9	36.2114	1.00089	0.293625	3.40875	0.000652608	0.00702126
SKINTL	0.606509	1.00044	0.31853	3.14078	0.00168496	0.0140293
GREM1	1.05577	-1.00392	0.32563	-3.08299	0.00204929	0.0163048
RP11-338K13.1	0.675032	-1.00425	0.320695	-3.13148	0.00173927	0.0144
TF	187.544	-1.00581	0.228956	-4.39305	1.12e-05	0.00031534
KRT18	2.19088	-1.00713	0.232863	-4.32499	1.53e-05	0.000400264
NQO1	27.4898	-1.00925	0.127413	-7.92108	2.35e-15	6.5e-13
VSNL1	42.414	-1.00982	0.349358	-2.89049	0.00384639	0.0256996
RP11-286E11.1	0.806989	-1.01331	0.35247	-2.87489	0.00404163	0.0267009
CTA-134P22.2	5.57865	-1.01437	0.218866	-4.63468	3.57e-06	0.000125238
TMEM61	0.604342	-1.01511	0.330862	-3.06808	0.00215435	0.0169057
PCP4L1	4.87614	-1.0181	0.356177	-2.8584	0.00425777	0.0277287
MRC1L1	1.17176	-1.02308	0.381093	-2.68458	0.00726199	0.040738
COLEC12	7.17439	-1.02465	0.165359	-6.19654	5.77e-10	6.72e-08
EEF1A2	167.572	-1.02532	0.23443	-4.37367	1.22e-05	0.000336902
CPNE6	16.7876	-1.02805	0.315065	-3.26297	0.00110253	0.0103254
LARP6	56.0712	-1.03047	0.148846	-6.92306	4.42e-12	7.23e-10
VSTM2L	23.4803	-1.03217	0.256445	-4.02493	5.7e-05	0.00111914
XXbac-BPG252P9.9	34.8264	-1.03363	0.232623	-4.44338	8.86e-06	0.000263991
TUBA4A	29.7458	-1.0344	0.219628	-4.70977	2.48e-06	9.24e-05
PTER	1.82683	-1.03614	0.319446	-3.24355	0.00118051	0.0108221
HBQ1	5.24195	-1.03814	0.354575	-2.92783	0.00341337	0.0236293
TPSAB1	1.99219	-1.03869	0.345017	-3.01056	0.00260767	0.0194549
SYN1	26.9766	-1.03908	0.280614	-3.70288	0.000213168	0.00306852
PLN	0.935117	-1.04038	0.270172	-3.85079	0.000117739	0.00196064
SNAI2	2.88455	-1.04129	0.195287	-5.33208	9.71e-08	5.59e-06
PRR18	17.1283	-1.04802	0.239883	-4.36887	1.25e-05	0.000342553
RBFOX3	9.89746	-1.04916	0.330457	-3.17486	0.00149909	0.0128372
SLC39A12	3.75443	-1.05194	0.261566	-4.02172	5.78e-05	0.00112701
FA2H	11.4657	-1.05212	0.255094	-4.12445	3.72e-05	0.000801567
SCN1B	48.3571	-1.05345	0.18165	-5.79935	6.66e-09	5.79e-07
HBA1	505.653	-1.05657	0.23041	-4.58562	4.53e-06	0.000152103
CCL3L1	21.2012	-1.0585	0.278361	-3.80262	0.000143172	0.00229154
MICAL2	13.8506	-1.06565	0.220109	-4.84147	1.29e-06	5.28e-05
SEMA3B-AS1	7.43391	-1.06667	0.284098	-3.75459	0.000173625	0.00263171
FBXO2	87.0474	-1.0708	0.235825	-4.54066	5.61e-06	0.000180494
NPM2	13.8856	-1.07338	0.275946	-3.88981	0.000100323	0.00173771
COL14A1	2.32231	-1.08203	0.276392	-3.91483	9.05e-05	0.0016051
CXCL12	7.83032	-1.08363	0.17796	-6.08919	1.13e-09	1.22e-07
OR2I1P	1.25608	-1.08446	0.352338	-3.07791	0.0020846	0.0165283
ASPDH	22.885	-1.0845	0.239285	-4.53227	5.84e-06	0.000186075
CLDN11	49.2403	-1.08645	0.223606	-4.85875	1.18e-06	4.88e-05
MOG	37.215	-1.08912	0.287024	-3.79455	0.000147914	0.00235462
PRSS3	6.6656	-1.08935	0.287191	-3.79313	0.000148761	0.00236445
GRIN1	66.7508	-1.09234	0.387847	-2.81642	0.00485622	0.0304794
LDB3	2.85105	-1.09598	0.312646	-3.50549	0.000455768	0.00544254
MBP	1319.95	-1.09676	0.293243	-3.74011	0.000183941	0.00274565
GNG3	50.1499	-1.10239	0.303227	-3.63553	0.000277409	0.0037545
CDKN1C	31.1707	-1.10394	0.171078	-6.45287	1.1e-10	1.41e-08
TNNT1	14.9772	-1.10581	0.298266	-3.70747	0.000209338	0.00302462
FCGR2B	8.53239	-1.11439	0.255736	-4.35757	1.32e-05	0.000355993
RP11-288G11.3	21.2352	-1.11959	0.297602	-3.76204	0.000168531	0.00258045
ADAD2	3.63361	-1.12355	0.351449	-3.19691	0.00138906	0.0122097
2022-09-04	150.407	-1.12486	0.201702	-5.57683	2.45e-08	1.75e-06
RUNX3	1.9005	-1.12498	0.189261	-5.94405	2.78e-09	2.69e-07
CNTF	0.712047	-1.12766	0.291009	-3.87498	0.000106633	0.00181681
DBNDD2	176.821	-1.12845	0.184027	-6.13196	8.68e-10	9.56e-08
HHATL	51.3332	-1.12894	0.251387	-4.49084	7.09e-06	0.000217468
RP11-320H14.1	5.41805	-1.13422	0.315689	-3.59285	0.000327083	0.00424549
TBX19	1.81871	-1.13722	0.20468	-5.55608	2.76e-08	1.94e-06
RAB40B	27.3898	-1.13728	0.175227	-6.49029	8.57e-11	1.12e-08
PPAP2C	17.1042	-1.13841	0.200349	-5.68211	1.33e-08	1.04e-06
CRYM	19.7464	-1.14101	0.367538	-3.10448	0.00190613	0.0154227
TLL2	0.939205	-1.14154	0.2593	-4.40238	1.07e-05	0.000304209
CLEC2L	6.08304	-1.14182	0.359559	-3.17561	0.00149521	0.0128226
GJC2	17.3618	-1.14306	0.214149	-5.33771	9.41e-08	5.45e-06
PTGDS	1236.55	-1.14599	0.227273	-5.04237	4.6e-07	2.23e-05
CAPN3	40.2405	-1.14987	0.209613	-5.48567	4.12e-08	2.71e-06
SEPP1	63.1027	-1.15351	0.172418	-6.69021	2.23e-11	3.26e-09
ARHGDIG	70.4613	-1.15501	0.269977	-4.27816	1.88e-05	0.000473396
SYNGR4	0.37033	-1.15672	0.398506	-2.90264	0.00370028	0.0250896
NINJ2	7.94492	-1.15761	0.194426	-5.95398	2.62e-09	2.55e-07
KCNA1	2.83013	-1.15941	0.360282	-3.21805	0.00129066	0.0115292
MIR7-3HG	4.35273	-1.16149	0.330507	-3.51428	0.000440947	0.00531174
HAPLN2	124.399	-1.16322	0.276087	-4.21324	2.52e-05	0.000596721
FXYD4	1.00249	-1.17439	0.453153	-2.59159	0.00955331	0.0495564
CALB2	7.4141	-1.17824	0.266676	-4.41822	9.95e-06	0.000289538
FGFR2	51.607	-1.18008	0.23486	-5.02462	5.04e-07	2.39e-05
GABRD	16.3422	-1.18094	0.288962	-4.08685	4.37e-05	0.000901644
TMEM88B	59.7834	-1.18534	0.314388	-3.7703	0.000163051	0.00252344
LGI3	21.4866	-1.18632	0.269304	-4.40512	1.06e-05	0.000302006
S100A1	308.831	-1.18668	0.23011	-5.15702	2.51e-07	1.31e-05
TMEM125	8.09748	-1.18811	0.321188	-3.69909	0.000216371	0.00309873
ADRA2C	2.13328	-1.19494	0.237487	-5.03159	4.86e-07	2.31e-05
TGFBR3L	23.0225	-1.19628	0.316627	-3.7782	0.000157963	0.00246881
AQP3	1.24524	-1.19935	0.236147	-5.07883	3.8e-07	1.88e-05
RP11-862L9.3	170.442	-1.19966	0.406889	-2.94837	0.00319453	0.0225434
BOK	21.6599	-1.20217	0.209928	-5.72657	1.02e-08	8.49e-07
RP11-889L3.1	2.77473	-1.20338	0.245063	-4.91052	9.08e-07	3.99e-05
CCL3L3	15.0669	-1.21225	0.277084	-4.37503	1.21e-05	0.000335709
HBG2	5.22201	-1.21301	0.380219	-3.19028	0.00142133	0.0123809
RBP7	7.78774	-1.21393	0.228638	-5.30938	1.1e-07	6.26e-06
PNMT	4.94454	-1.21406	0.294773	-4.11863	3.81e-05	0.000815241
ADAP1	33.6884	-1.21557	0.212496	-5.72043	1.06e-08	8.65e-07
IGLC2	18.3725	-1.2189	0.413309	-2.94913	0.00318672	0.0225117
CHADL	31.1998	-1.21927	0.213545	-5.70967	1.13e-08	9.11e-07
RNASE1	194.829	-1.22127	0.185876	-6.57033	5.02e-11	6.94e-09
PDYN	3.18501	-1.22127	0.425739	-2.8686	0.00412299	0.0270908
SFN	2.56337	-1.23084	0.287579	-4.28002	1.87e-05	0.000470015
PVALB	9.98224	-1.23458	0.400802	-3.08026	0.0020682	0.0164236
CTD-2527I21.4	3.93292	-1.23958	0.382641	-3.23953	0.00119728	0.0109224
SNCG	105.331	-1.25145	0.286767	-4.36398	1.28e-05	0.000348507
PPP1R1B	54.5683	-1.25155	0.243516	-5.1395	2.75e-07	1.42e-05
TPD52L1	14.2676	-1.25526	0.194259	-6.46182	1.03e-10	1.34e-08
PPP1R14A	202.282	-1.25556	0.231551	-5.4224	5.88e-08	3.61e-06
KRT17	3.15321	-1.27325	0.314755	-4.04522	5.23e-05	0.00104411
FAM131C	3.66735	-1.2821	0.242317	-5.29099	1.22e-07	6.81e-06
CABP1	22.5178	-1.29023	0.306251	-4.21297	2.52e-05	0.000596753
GNG13	0.518183	-1.29236	0.483343	-2.6738	0.00749967	0.041674
GS1-600G8.5	0.517703	-1.2982	0.467475	-2.77706	0.00548538	0.0333707
ADARB2-AS1	1.02517	-1.30206	0.457767	-2.84437	0.00444998	0.0286007
LINC00323	1.32804	-1.30433	0.294893	-4.42306	9.73e-06	0.000285144
CCL3	55.6579	-1.3071	0.229319	-5.69991	1.2e-08	9.53e-07
SNCB	81.5488	-1.31041	0.304764	-4.29977	1.71e-05	0.000437869
HS3ST2	3.97836	-1.32796	0.272307	-4.87669	1.08e-06	4.54e-05
ABHD12B	1.96001	-1.35759	0.249116	-5.44963	5.05e-08	3.18e-06
RP3-437C15.1	7.11578	-1.35976	0.517505	-2.62754	0.00860056	0.0459567
FXYD7	60.641	-1.36977	0.293381	-4.66891	3.03e-06	0.000109428
IGHG3	12.0898	-1.37354	0.416048	-3.30139	0.00096207	0.00933889
SYNDIG1L	0.978188	-1.39043	0.459274	-3.02746	0.00246617	0.0186973
SST	23.3115	-1.39661	0.332583	-4.19927	2.68e-05	0.000627517
HCN2	22.3946	-1.40811	0.19879	-7.08339	1.41e-12	2.56e-10
TMEM151A	21.8342	-1.41363	0.239362	-5.90584	3.51e-09	3.33e-07
FAM150B	1.34607	-1.41893	0.244447	-5.80464	6.45e-09	5.65e-07
PYDC1	1.08306	-1.42748	0.521781	-2.73578	0.00622321	0.036574
HPCA	55.0064	-1.43487	0.280239	-5.12019	3.05e-07	1.56e-05
CFD	27.1825	-1.43584	0.238998	-6.00775	1.88e-09	1.95e-07
CPLX1	92.9007	-1.43827	0.275044	-5.22921	1.7e-07	9.3e-06
CNDP1	25.6438	-1.43883	0.284025	-5.06587	4.07e-07	1.98e-05
LHPP	98.2133	-1.46029	0.205258	-7.11444	1.12e-12	2.09e-10
GJB1	17.0457	-1.47225	0.272559	-5.40157	6.61e-08	4.01e-06
MAG	83.1177	-1.47265	0.287141	-5.12868	2.92e-07	1.5e-05
TSPAN8	1.12223	-1.48398	0.380504	-3.90004	9.62e-05	0.00168767
MAL	47.6313	-1.48476	0.302709	-4.90489	9.35e-07	4.06e-05
NKX6-2	89.3705	-1.49941	0.29639	-5.05892	4.22e-07	2.05e-05
NRGN	433.036	-1.50299	0.323554	-4.64524	3.4e-06	0.000120642
CALY	61.1214	-1.52183	0.328775	-4.62877	3.68e-06	0.00012794
C1orf87	0.507417	-1.55917	0.483561	-3.22434	0.00126263	0.0113378
EGR4	1.67928	-1.5901	0.549351	-2.89451	0.00379756	0.025539
RP11-298D21.1	1.907	-1.61778	0.360441	-4.48834	7.18e-06	0.0002197
CCL8	1.35964	-1.63939	0.362759	-4.51922	6.21e-06	0.000195798
KLK6	24.7929	-1.65046	0.286265	-5.7655	8.14e-09	6.87e-07
AC079776.2	6.54089	-1.75397	0.358077	-4.8983	9.67e-07	4.16e-05
IGLC3	40.7447	-1.79427	0.388846	-4.61435	3.94e-06	0.000134435
CCL18	2.44957	-2.02506	0.458568	-4.41606	1.01e-05	0.000291217
PRAME	1.47887	-2.68846	0.944912	-2.84519	0.00443844	0.028547

## Sheet: Supplementary Table 2
Supplementary Table 2. Potential oncogenes from TCGA dataset (RNA-Seq).
Gene	p_logRank	p_cox	hazardRatio
BANK1	0	0	2.379
LRRC61	0	0	2.29
RETN	0	0	2.268
RPL39L	0	0	2.24
RPP25	0	0	2.225
SLC46A2	0	0	2.171
ACTR3C	0	0	2.161
NKX3-1	0	0	2.151
SLC17A9	0	0	2.133
CCDC64	0	0	2.108
CRELD1	0	0	2.097
SLC10A3	0	0	2.057
IMPDH1	0	0	2.05
SEMA3F	0	0	2.049
KDELR2	0	0	2.036
TMEM26	0	0	2.02
FOXP3	0	0	2.018
C3orf36	0	0.001	1.993
ELF3	0	0.001	1.984
ANKRD5	0	0	1.984
LOC283050	0	0.001	1.974
HSPA7	0.001	0.001	1.967
HOXB2	0	0.001	1.964
CTSB	0.001	0.001	1.949
TSPAN13	0.001	0.001	1.948
C1orf113	0.001	0.001	1.943
BET1L	0.001	0.001	1.903
MALT1	0.001	0.001	1.902
DERL3	0.001	0.001	1.901
TSHZ2	0.001	0.001	1.898
ACADVL	0.001	0.001	1.892
GPBAR1	0.001	0.001	1.892
C7orf29	0.001	0.001	1.89
HPCAL1	0.001	0.001	1.879
MUL1	0.001	0.002	1.874
AEBP1	0.001	0.001	1.868
PTPRN	0.001	0.001	1.867
KCTD10	0.002	0.002	1.862
ITPKA	0.002	0.002	1.858
CPPED1	0.001	0.002	1.858
SLC4A3	0.001	0.001	1.854
ZG16B	0.002	0.002	1.852
STC1	0.001	0.002	1.85
AP3S1	0.002	0.002	1.848
NRG1	0.001	0.001	1.846
ARSE	0.002	0.002	1.844
LILRB3	0.002	0.002	1.834
COX6B2	0.002	0.002	1.833
EMP2	0.002	0.003	1.827
NXPH4	0.002	0.002	1.827
SPAG4	0.002	0.002	1.827
INSL3	0.002	0.002	1.826
CIDEB	0.002	0.002	1.824
WFDC2	0.002	0.002	1.82
TCIRG1	0.002	0.002	1.82
EGFLAM	0.003	0.003	1.817
PTPRN2	0.003	0.003	1.813
C7orf69	0.003	0.003	1.81
ADAMTS14	0.002	0.002	1.806
QPRT	0.002	0.003	1.798
GLS2	0.003	0.003	1.793
TXNDC11	0.003	0.003	1.793
IKBIP	0.004	0.004	1.792
ADCK2	0.003	0.003	1.791
FKBP11	0.003	0.003	1.791
MXRA5	0.002	0.003	1.791
ARMC10	0.002	0.003	1.79
VWC2L	0.002	0.003	1.789
PRKAR1B	0.004	0.005	1.788
CTSZ	0.003	0.003	1.788
C14orf169	0.003	0.003	1.788
MCTP1	0.002	0.003	1.787
PLK2	0.003	0.003	1.786
CEACAM4	0.003	0.003	1.785
PIK3CD	0.003	0.003	1.784
ALDH3B1	0.002	0.003	1.781
GRN	0.002	0.003	1.78
PXN	0.003	0.003	1.778
SERPINA5	0.003	0.003	1.776
LILRA6	0.003	0.003	1.773
MESDC1	0.003	0.003	1.773
FNDC3B	0.003	0.003	1.771
ALPL	0.005	0.005	1.769
OPN3	0.004	0.004	1.769
GHDC	0.003	0.003	1.769
TNFRSF6B	0.003	0.003	1.767
NBEAL2	0.003	0.003	1.767
MAP1LC3A	0.004	0.004	1.765
C4orf32	0.005	0.006	1.76
ASGR2	0.003	0.004	1.76
C5orf23	0.005	0.005	1.756
NOD1	0.004	0.004	1.756
RASSF7	0.004	0.004	1.756
CCR7	0.004	0.004	1.754
KLF10	0.004	0.005	1.754
MYBPC2	0.005	0.005	1.753
MED10	0.005	0.006	1.753
GNPTG	0.003	0.003	1.753
TCOF1	0.004	0.004	1.752
HSH2D	0.004	0.004	1.75
LOC100270710	0.003	0.004	1.75
OSCAR	0.003	0.004	1.747
CTSL1	0.003	0.004	1.746
FKBP9	0.004	0.004	1.739
EFCAB4B	0.003	0.004	1.739
IL32	0.005	0.005	1.737
TNFSF13	0.005	0.005	1.736
NSUN5	0.005	0.005	1.735
CTSD	0.004	0.005	1.734
LBH	0.005	0.006	1.733
VDR	0.004	0.005	1.733
C20orf200	0.005	0.005	1.732
DNAJA4	0.005	0.005	1.732
PYROXD2	0.005	0.005	1.732
ULBP2	0.005	0.005	1.731
NRXN3	0.004	0.004	1.73
PMFBP1	0.005	0.005	1.729
ARPC1B	0.005	0.005	1.729
PDZK1IP1	0.005	0.005	1.727
C6orf223	0.004	0.005	1.727
RASA3	0.005	0.005	1.726
FBLN1	0.005	0.006	1.725
LPO	0.006	0.006	1.719
STEAP3	0.005	0.005	1.718
HRAS	0.005	0.006	1.717
NANS	0.006	0.006	1.716
RAC1	0.006	0.007	1.716
DHH	0.005	0.006	1.716
RARRES1	0.005	0.006	1.716
FLJ44054	0.006	0.007	1.715
HEXB	0.006	0.006	1.715
ISLR2	0.005	0.006	1.715
ACAP1	0.004	0.005	1.714
TBC1D10C	0.005	0.005	1.713
BMP1	0.005	0.006	1.713
OR51E1	0.005	0.006	1.712
ZDHHC12	0.005	0.006	1.712
MLPH	0.005	0.006	1.711
FAM43B	0.006	0.006	1.709
DNM1P35	0.006	0.006	1.709
DBNL	0.006	0.007	1.708
F11R	0.006	0.006	1.708
RGS14	0.005	0.006	1.708
LITAF	0.005	0.006	1.707
CD248	0.007	0.007	1.706
NTAN1	0.006	0.006	1.706
EMR4P	0.006	0.006	1.702
NELL1	0.005	0.006	1.702
ATG9B	0.006	0.007	1.7
GCKR	0.006	0.006	1.7
PIM1	0.006	0.007	1.7
TAX1BP3	0.006	0.006	1.699
GALE	0.005	0.006	1.699
MTHFS	0.007	0.008	1.698
FBP1	0.006	0.006	1.698
SH2D2A	0.006	0.006	1.696
POU3F1	0.006	0.007	1.695
IL27RA	0.006	0.007	1.689
ARID3A	0.007	0.007	1.688
MPO	0.006	0.007	1.688
SPIB	0.008	0.008	1.687
DNAJC30	0.007	0.009	1.686
ARG1	0.008	0.008	1.684
MTMR14	0.008	0.008	1.684
LIN7A	0.008	0.008	1.684
ZNF618	0.008	0.009	1.683
IKBKE	0.007	0.008	1.683
C7orf43	0.007	0.007	1.683
MT1H	0.007	0.007	1.682
PLEKHN1	0.007	0.008	1.681
VSNL1	0.007	0.008	1.68
MAP3K6	0.007	0.007	1.679
NFKBIE	0.007	0.007	1.679
TMEM52	0.007	0.008	1.678
CNTD2	0.008	0.008	1.677
ELF5	0.007	0.008	1.676
KIAA1199	0.008	0.008	1.675
LOC653786	0.006	0.007	1.671
HDAC7	0.007	0.008	1.669
RAB24	0.009	0.009	1.667
CYGB	0.009	0.009	1.666
SOST	0.008	0.008	1.666
TNFSF12-TNFSF13	0.009	0.01	1.664
HAS1	0.008	0.009	1.664
RORC	0.009	0.01	1.663
RYR3	0.009	0.009	1.663
GAP43	0.009	0.009	1.66
ACTB	0.009	0.009	1.66
HOXC8	0.008	0.009	1.66
PTGES	0.009	0.009	1.659
TNFAIP2	0.009	0.009	1.658
HSPA5	0.009	0.009	1.658
TNFSF14	0.008	0.009	1.658
GPR133	0.009	0.009	1.657
NPTX2	0.009	0.009	1.657
PLAUR	0.009	0.009	1.657
NLRP12	0.009	0.009	1.654
LTBR	0.01	0.01	1.653
IRS1	0.01	0.011	1.653
C1RL	0.009	0.009	1.653
G6PC3	0.009	0.01	1.653
PLB1	0.009	0.01	1.653
ADAMTSL4	0.01	0.01	1.652
C17orf103	0.009	0.01	1.652
FAM86B2	0.009	0.01	1.65
CHI3L2	0.01	0.01	1.649
TCF19	0.01	0.01	1.649
AQP9	0.009	0.01	1.649
WBSCR22	0.009	0.011	1.649
UBXN10	0.009	0.01	1.648
CARD16	0.011	0.012	1.647
CD81	0.008	0.009	1.647
ACCS	0.01	0.01	1.646
C5orf25	0.01	0.01	1.646
LRRC25	0.011	0.011	1.645
NPY2R	0.01	0.011	1.645
GUCA1A	0.008	0.01	1.645
RHBDD2	0.012	0.013	1.644
SIL1	0.011	0.011	1.644
EPS8L2	0.009	0.01	1.643
CABYR	0.008	0.01	1.643
GCHFR	0.011	0.012	1.641
PACSIN1	0.01	0.011	1.641
NACAD	0.009	0.01	1.641
PMM2	0.011	0.011	1.64
TNNC2	0.011	0.012	1.639
ZFR2	0.011	0.012	1.639
MYBPC3	0.01	0.011	1.638
TUBBP5	0.011	0.011	1.635
PLTP	0.01	0.011	1.635
RGS4	0.012	0.012	1.633
PALM2	0.011	0.013	1.633
LOC100132111	0.011	0.011	1.633
PF4V1	0.011	0.011	1.633
H2AFJ	0.012	0.013	1.632
NXF3	0.011	0.011	1.632
BAIAP2L1	0.012	0.013	1.631
C4BPB	0.012	0.013	1.631
SV2B	0.011	0.011	1.631
ALX3	0.011	0.012	1.629
SMAGP	0.012	0.012	1.628
KCNN4	0.012	0.013	1.628
C10orf67	0.011	0.012	1.628
TMEM191A	0.01	0.011	1.628
PTRF	0.011	0.012	1.627
DUSP5	0.011	0.012	1.627
POM121L1P	0.01	0.011	1.627
RGS3	0.012	0.013	1.626
GPX2	0.012	0.012	1.626
CHAC1	0.013	0.013	1.625
TREML2	0.012	0.012	1.625
PCOLCE	0.011	0.011	1.625
CORO6	0.013	0.013	1.624
HES2	0.012	0.012	1.624
LOC541473	0.012	0.013	1.624
CDC42EP2	0.011	0.012	1.624
SLC6A6	0.011	0.012	1.624
HTRA1	0.009	0.011	1.624
GABRD	0.013	0.013	1.623
MAP2K3	0.012	0.012	1.623
PMP22	0.011	0.012	1.623
GRK1	0.016	0.016	1.622
NAGPA	0.013	0.013	1.622
TCEAL6	0.013	0.014	1.622
CCR8	0.013	0.014	1.621
RRAD	0.012	0.012	1.621
PIK3R5	0.011	0.012	1.621
GJB2	0.013	0.014	1.62
FATE1	0.013	0.014	1.62
DNASE1L1	0.012	0.013	1.62
LSP1	0.011	0.012	1.62
RNF19B	0.011	0.013	1.619
SYN1	0.013	0.014	1.618
ATP1B3	0.013	0.014	1.617
P4HB	0.013	0.013	1.617
MYBPH	0.013	0.014	1.615
B4GALT7	0.012	0.013	1.615
SLC39A4	0.012	0.013	1.615
NUAK2	0.012	0.013	1.615
NOS3	0.019	0.02	1.613
STK32B	0.013	0.014	1.613
TNIP1	0.012	0.013	1.613
TRPV2	0.016	0.016	1.612
SLC6A7	0.014	0.014	1.611
C11orf35	0.014	0.014	1.61
SIRT3	0.012	0.013	1.61
GRK6	0.016	0.016	1.609
GATA3	0.014	0.015	1.609
TM7SF4	0.012	0.013	1.609
DRG2	0.016	0.017	1.608
SAA2	0.015	0.014	1.608
TWIST2	0.014	0.015	1.608
CCDC64B	0.012	0.013	1.608
GGA2	0.015	0.016	1.607
PGCP	0.012	0.014	1.607
FAH	0.014	0.015	1.606
TULP2	0.014	0.014	1.606
NTNG1	0.013	0.014	1.606
PRKAR2B	0.017	0.017	1.604
SLC35A2	0.016	0.016	1.603
FLJ36777	0.016	0.016	1.603
FXYD5	0.015	0.016	1.603
PABPC4L	0.015	0.016	1.603
HK3	0.014	0.015	1.603
LY96	0.014	0.015	1.603
CCL27	0.014	0.015	1.602
VASN	0.014	0.015	1.602
FSTL3	0.016	0.015	1.6
DES	0.016	0.016	1.6
HSPB1	0.013	0.014	1.6
VENTX	0.015	0.015	1.599
AGXT2L2	0.015	0.015	1.599
DTX2	0.014	0.015	1.598
GNA15	0.013	0.014	1.598
SLC25A43	0.017	0.017	1.597
MGC12982	0.017	0.018	1.597
SLC4A10	0.015	0.016	1.597
LILRB2	0.016	0.016	1.596
RRN3P2	0.019	0.018	1.595
HOXC10	0.014	0.016	1.595
KIFC3	0.018	0.018	1.594
CD7	0.017	0.017	1.594
KCNAB2	0.017	0.017	1.593
ICAM1	0.016	0.016	1.593
FAM83G	0.016	0.016	1.593
DOK3	0.016	0.017	1.593
ARHGDIA	0.015	0.016	1.593
CDHR2	0.017	0.017	1.592
DAGLB	0.018	0.018	1.591
BET1	0.017	0.017	1.591
ANKK1	0.016	0.016	1.591
PFKFB4	0.015	0.016	1.591
SND1	0.017	0.016	1.59
CCDC8	0.017	0.018	1.589
THBD	0.017	0.017	1.589
TRADD	0.015	0.016	1.589
MICALL2	0.014	0.016	1.589
IL11	0.018	0.018	1.588
MET	0.017	0.018	1.588
NOD2	0.017	0.018	1.588
IL1RL1	0.018	0.018	1.587
C17orf55	0.017	0.017	1.587
DPH1	0.017	0.017	1.587
FAM20A	0.018	0.018	1.586
SPDYE2	0.017	0.017	1.586
REEP4	0.017	0.018	1.586
NCF1C	0.015	0.017	1.586
ZC3H12A	0.015	0.017	1.586
C19orf23	0.017	0.017	1.585
EPHB6	0.017	0.017	1.585
LETM2	0.016	0.018	1.585
RGS7	0.018	0.019	1.584
SLC46A1	0.014	0.016	1.584
RAET1G	0.017	0.019	1.583
SLAMF8	0.02	0.02	1.581
HOXB5	0.017	0.018	1.581
SCNN1B	0.019	0.018	1.58
C11orf88	0.018	0.019	1.58
C1orf92	0.019	0.02	1.578
FOSL1	0.017	0.018	1.578
PCDHB3	0.017	0.019	1.578
HMHA1	0.015	0.017	1.578
EPHB2	0.018	0.02	1.577
GJD3	0.021	0.021	1.576
NFE2	0.019	0.02	1.576
DUS1L	0.018	0.018	1.576
CD83	0.016	0.017	1.576
SLC11A1	0.016	0.017	1.576
MPZL2	0.019	0.02	1.575
SLFN11	0.015	0.018	1.574
MBD4	0.022	0.023	1.573
PRSS16	0.018	0.019	1.573
BDKRB2	0.021	0.022	1.572
TES	0.026	0.025	1.57
COL6A1	0.021	0.02	1.57
SLC39A13	0.02	0.019	1.57
SPAG17	0.02	0.023	1.57
C3orf64	0.022	0.021	1.569
SELENBP1	0.019	0.021	1.569
P2RY2	0.018	0.019	1.569
SIGLEC9	0.017	0.018	1.569
PPM1M	0.017	0.019	1.569
TSPAN32	0.017	0.019	1.568
BRI3BP	0.022	0.021	1.567
DYRK3	0.021	0.022	1.567
C1R	0.02	0.02	1.567
AHNAK2	0.02	0.02	1.567
PTPN22	0.021	0.022	1.566
ADAM33	0.02	0.02	1.565
SHFM1	0.024	0.026	1.564
RIMBP2	0.021	0.022	1.564
PTGIR	0.021	0.021	1.564
CES1	0.02	0.021	1.564
NNAT	0.02	0.021	1.564
MED7	0.021	0.023	1.563
TUBA4A	0.021	0.022	1.563
TMEM2	0.02	0.021	1.563
RIMBP3	0.022	0.024	1.562
TICAM2	0.022	0.023	1.562
SH2D3C	0.021	0.022	1.562
TNFRSF11B	0.02	0.022	1.562
CHRNA2	0.023	0.023	1.561
SLC16A13	0.021	0.021	1.561
C2orf58	0.021	0.022	1.561
JAK3	0.021	0.022	1.561
LRPAP1	0.023	0.023	1.56
CGB7	0.021	0.021	1.56
C7orf25	0.021	0.022	1.56
PTPN18	0.021	0.022	1.56
IFFO1	0.02	0.021	1.56
PARVB	0.023	0.023	1.559
TPRG1	0.021	0.021	1.559
TNFRSF10D	0.021	0.022	1.558
COL5A3	0.021	0.022	1.558
IFI30	0.019	0.021	1.558
OSMR	0.025	0.024	1.557
C2orf39	0.024	0.024	1.557
PPAPDC1B	0.023	0.024	1.557
LRRFIP1	0.022	0.022	1.557
OSBPL5	0.024	0.024	1.556
CLEC18B	0.021	0.021	1.556
LOC441294	0.021	0.022	1.556
ABP1	0.019	0.021	1.556
SP6	0.024	0.024	1.555
EGLN2	0.021	0.022	1.554
FGR	0.02	0.021	1.554
SLC12A8	0.025	0.026	1.553
FER1L5	0.022	0.022	1.553
C17orf106	0.021	0.022	1.553
MAMDC2	0.023	0.022	1.552
ATP6V0C	0.021	0.022	1.552
TMEM102	0.021	0.022	1.552
NAGA	0.02	0.022	1.552
ACHE	0.02	0.021	1.552
SLC9A1	0.024	0.023	1.551
MYO1C	0.023	0.023	1.551
GPRC5A	0.022	0.023	1.551
PGBD5	0.022	0.024	1.551
ADORA1	0.021	0.022	1.551
NFKBIZ	0.026	0.026	1.55
PTPN7	0.024	0.025	1.55
CD5	0.022	0.023	1.55
SLC35C1	0.022	0.023	1.55
NFKBID	0.02	0.022	1.55
GXYLT2	0.022	0.023	1.549
TULP1	0.02	0.022	1.549
PXDN	0.025	0.025	1.548
FES	0.025	0.025	1.548
UPP1	0.025	0.026	1.548
BLVRA	0.026	0.027	1.547
TRPC2	0.024	0.025	1.547
SRP19	0.022	0.024	1.547
TCHH	0.021	0.022	1.547
MRAP2	0.026	0.026	1.545
CRYGN	0.025	0.025	1.545
GAPT	0.025	0.026	1.545
C1S	0.025	0.025	1.544
RPA3	0.024	0.025	1.544
LOC283314	0.024	0.025	1.544
CATSPER1	0.023	0.024	1.544
CTDP1	0.027	0.027	1.543
HTR7	0.025	0.026	1.543
GPR157	0.025	0.024	1.543
SARDH	0.022	0.023	1.543
CXCR3	0.028	0.028	1.542
TMEM194B	0.026	0.026	1.542
SLC26A4	0.026	0.026	1.542
UPK3A	0.026	0.027	1.542
ARHGAP4	0.025	0.026	1.542
CASP4	0.025	0.026	1.542
MMP9	0.025	0.026	1.542
H19	0.024	0.025	1.542
ELOVL3	0.023	0.024	1.542
GBGT1	0.026	0.027	1.541
SLC24A6	0.025	0.026	1.541
PLCH1	0.024	0.024	1.541
SMPD1	0.024	0.025	1.539
PRKRIP1	0.023	0.025	1.539
SCN1B	0.028	0.028	1.538
C9orf89	0.026	0.026	1.538
LOC400804	0.026	0.027	1.538
TUSC1	0.024	0.025	1.538
RASSF1	0.023	0.024	1.538
ISG20	0.022	0.024	1.538
KIRREL2	0.026	0.026	1.537
COL1A2	0.026	0.026	1.537
MAMDC4	0.025	0.025	1.537
TMEM200B	0.027	0.028	1.536
CLEC7A	0.026	0.027	1.536
ITGB2	0.023	0.025	1.536
C7orf23	0.029	0.03	1.535
LRCH4	0.027	0.028	1.535
DHRS11	0.027	0.027	1.535
PFN4	0.026	0.026	1.535
FAIM3	0.03	0.031	1.534
DAZAP1	0.029	0.028	1.534
STX1A	0.027	0.027	1.534
HIST1H3I	0.03	0.031	1.533
RHOD	0.028	0.029	1.533
C7orf49	0.028	0.028	1.533
FNDC4	0.027	0.028	1.533
CLN6	0.027	0.028	1.533
SOCS3	0.026	0.026	1.533
CHPF2	0.025	0.026	1.533
LPCAT4	0.023	0.025	1.533
TFAP2C	0.029	0.029	1.532
WAS	0.024	0.026	1.532
NCF2	0.023	0.025	1.532
MOCOS	0.029	0.028	1.531
NKX3-2	0.028	0.028	1.53
FAM167B	0.025	0.027	1.53
LOXL1	0.027	0.027	1.528
NDEL1	0.027	0.027	1.528
TMEM92	0.024	0.027	1.528
C17orf101	0.03	0.031	1.527
LINGO4	0.024	0.026	1.527
VWA1	0.03	0.029	1.526
CALML6	0.028	0.028	1.526
C3orf55	0.027	0.029	1.526
FMNL1	0.025	0.027	1.526
SGSH	0.03	0.028	1.525
GPAA1	0.03	0.029	1.525
C1orf201	0.029	0.031	1.525
CARD9	0.029	0.029	1.525
TXNIP	0.026	0.028	1.525
CHST2	0.029	0.028	1.524
ADAM8	0.028	0.028	1.524
ZMYND12	0.028	0.029	1.524
GAS6	0.027	0.028	1.524
BPI	0.025	0.028	1.524
ANKRD33	0.031	0.03	1.523
FRMD6	0.029	0.03	1.523
SLC12A5	0.029	0.029	1.523
MARVELD1	0.029	0.029	1.523
F2RL2	0.027	0.028	1.523
TMPRSS3	0.029	0.03	1.522
GPR35	0.035	0.035	1.521
FN1	0.032	0.03	1.521
SNCB	0.028	0.03	1.521
CECR1	0.025	0.028	1.521
SERPINA1	0.031	0.03	1.52
MXRA8	0.03	0.029	1.52
FZD8	0.029	0.029	1.52
C10orf114	0.029	0.031	1.52
POM121L8P	0.028	0.03	1.52
RNF216L	0.028	0.03	1.52
P2RX4	0.027	0.03	1.52
SIRPG	0.032	0.032	1.519
TREM1	0.032	0.031	1.519
MEIS3P1	0.032	0.031	1.519
ANG	0.03	0.03	1.519
HOXD9	0.029	0.03	1.519
CNPY1	0.031	0.033	1.518
SDC1	0.031	0.03	1.518
HEBP1	0.029	0.031	1.518
S1PR4	0.028	0.03	1.518
RDM1	0.025	0.029	1.518
SAA1	0.033	0.032	1.517
CXCL5	0.032	0.031	1.517
SMPD2	0.032	0.032	1.517
YBX2	0.031	0.031	1.517
CTAGE6	0.029	0.03	1.517
PDE4C	0.031	0.03	1.516
SHISA9	0.029	0.032	1.516
CCRN4L	0.035	0.033	1.515
FAM26F	0.031	0.033	1.515
PIR	0.031	0.032	1.515
CCDC3	0.034	0.034	1.514
HOXB9	0.032	0.032	1.514
TAPBP	0.032	0.031	1.513
RELT	0.034	0.035	1.512
SLC22A18AS	0.033	0.034	1.512
OS9	0.031	0.032	1.512
DUSP6	0.031	0.031	1.51
COLEC10	0.03	0.031	1.51
FLOT2	0.033	0.033	1.509
SEPHS2	0.03	0.032	1.509
SQRDL	0.028	0.031	1.509
STARD13	0.036	0.037	1.508
MARCO	0.035	0.033	1.508
KIAA0146	0.034	0.033	1.508
DNASE2	0.033	0.034	1.508
TEC	0.034	0.034	1.507
MMP11	0.033	0.034	1.507
IQCA1	0.032	0.036	1.507
SIGLEC10	0.031	0.032	1.506
SOCS1	0.036	0.036	1.505
ABCB5	0.035	0.036	1.505
KCNIP1	0.032	0.033	1.505
ATP6V1B2	0.03	0.033	1.505
ANKH	0.03	0.032	1.505
IL1R2	0.037	0.037	1.504
KIAA0415	0.036	0.035	1.504
PTGER2	0.036	0.036	1.504
SULT4A1	0.035	0.034	1.504
LOC100130093	0.034	0.035	1.504
UTS2R	0.034	0.034	1.504
BSCL2	0.031	0.033	1.504
NLRP1	0.03	0.033	1.503
LOC554202	0.038	0.037	1.502
DKK3	0.033	0.034	1.502
MICA	0.036	0.037	1.501
NCRNA00189	0.032	0.034	1.501
TMEM107	0.032	0.034	1.501
TOP3A	0.039	0.037	1.5
PUS1	0.039	0.038	1.5
MT1A	0.035	0.036	1.5
CAMK4	0.042	0.043	1.499
AVPR1A	0.039	0.04	1.499
HTRA3	0.039	0.038	1.499
GSDMD	0.036	0.037	1.499
FCGR2C	0.034	0.034	1.499
PLSCR3	0.033	0.034	1.499
TMEM150B	0.032	0.034	1.499
AGTR1	0.034	0.036	1.498
PAK1	0.036	0.037	1.497
RSBN1L	0.045	0.047	1.496
POPDC2	0.044	0.043	1.496
EFNB2	0.039	0.037	1.496
ITGB7	0.033	0.036	1.496
IL2RB	0.041	0.041	1.495
CD163	0.039	0.038	1.495
NTN3	0.038	0.037	1.495
SCARA3	0.034	0.035	1.495
LOX	0.039	0.037	1.494
WDR90	0.037	0.037	1.494
TDRD10	0.035	0.037	1.494
SPTBN5	0.038	0.038	1.493
BHLHA15	0.038	0.037	1.493
TMEM68	0.034	0.036	1.493
RFPL1	0.041	0.042	1.492
GOLT1A	0.039	0.041	1.491
GPRIN1	0.038	0.04	1.491
FAM110C	0.034	0.037	1.491
S100A12	0.034	0.037	1.491
CCL2	0.041	0.042	1.49
UNC13D	0.034	0.037	1.49
PDE6G	0.032	0.036	1.49
DOK2	0.042	0.041	1.489
C17orf46	0.04	0.041	1.489
PLXND1	0.04	0.039	1.489
FZD1	0.039	0.038	1.489
MAP3K9	0.039	0.04	1.489
CD180	0.033	0.038	1.489
PREB	0.044	0.044	1.488
FCN3	0.043	0.044	1.488
AFP	0.042	0.043	1.488
PGS1	0.041	0.04	1.488
IL13RA1	0.036	0.037	1.488
PBX4	0.042	0.04	1.487
CORO2A	0.04	0.04	1.487
CCL8	0.035	0.038	1.487
SPATA20	0.032	0.038	1.487
TMEM214	0.041	0.039	1.486
CCDC74A	0.038	0.04	1.486
CCM2	0.038	0.039	1.486
TMUB1	0.038	0.039	1.486
MTTP	0.037	0.039	1.486
C1orf38	0.037	0.038	1.486
NRP1	0.043	0.041	1.485
RFX8	0.042	0.041	1.485
SRCRB4D	0.04	0.042	1.485
COL24A1	0.039	0.04	1.485
ADSSL1	0.038	0.039	1.485
RARRES2	0.038	0.04	1.485
MYO15A	0.037	0.039	1.485
PRAME	0.045	0.045	1.484
PFKL	0.043	0.04	1.484
SEMA4F	0.043	0.042	1.484
PLXDC1	0.04	0.041	1.484
PDGFA	0.038	0.039	1.484
CPNE8	0.046	0.046	1.483
PQLC3	0.043	0.043	1.483
C1orf229	0.042	0.041	1.483
NEIL1	0.041	0.041	1.483
COL1A1	0.043	0.041	1.482
TMEM60	0.042	0.045	1.482
ONECUT1	0.04	0.041	1.482
ACOT7	0.038	0.041	1.482
RAPGEFL1	0.044	0.045	1.481
P4HA2	0.042	0.042	1.481
LCK	0.045	0.045	1.48
CAPN8	0.045	0.046	1.48
HAL	0.045	0.045	1.48
TMEM216	0.043	0.044	1.48
DDIT4L	0.042	0.042	1.48
LOC344967	0.041	0.043	1.48
RPRML	0.046	0.045	1.479
CHRAC1	0.044	0.046	1.479
TNFAIP8	0.043	0.044	1.479
RRBP1	0.043	0.042	1.479
HCG26	0.043	0.044	1.479
B3GNT7	0.042	0.043	1.479
CLDN7	0.04	0.042	1.479
HOXB3	0.039	0.04	1.479
KLHL35	0.038	0.041	1.479
MOBKL2C	0.037	0.041	1.479
CD70	0.047	0.046	1.478
CCDC152	0.046	0.047	1.478
ARID5A	0.042	0.043	1.478
WNT16	0.04	0.042	1.478
RILPL2	0.038	0.04	1.478
TREML3	0.038	0.04	1.478
NEDD4L	0.046	0.045	1.477
RHOH	0.044	0.044	1.477
SUMO1P1	0.044	0.045	1.477
CIITA	0.044	0.045	1.477
IGFBP4	0.041	0.043	1.477
LOC115110	0.038	0.042	1.477
FLJ35776	0.035	0.04	1.477
RGS17	0.049	0.048	1.476
GUCY2C	0.046	0.044	1.476
ASPHD1	0.045	0.044	1.476
KSR2	0.043	0.043	1.476
MC1R	0.042	0.042	1.476
HBEGF	0.041	0.041	1.476
SPATS2L	0.039	0.043	1.476
FUCA1	0.038	0.041	1.476
TRPM5	0.047	0.045	1.475
CRTAM	0.046	0.046	1.475
SGSM2	0.046	0.045	1.475
FLNC	0.045	0.043	1.475
COL5A1	0.045	0.043	1.475
LOC401052	0.044	0.045	1.475
CDH6	0.043	0.043	1.475
TSPAN4	0.042	0.043	1.475
GRIA1	0.041	0.045	1.475
SH3TC1	0.04	0.041	1.475
C9orf167	0.047	0.048	1.474
SRRT	0.046	0.046	1.474
GPR153	0.046	0.045	1.474
GABRA4	0.044	0.044	1.474
AGBL4	0.043	0.044	1.474
IL4R	0.042	0.043	1.474
EXOC3L2	0.048	0.047	1.473
HTR1B	0.047	0.048	1.473
H6PD	0.044	0.044	1.473
PRSS36	0.04	0.042	1.473
ZDHHC24	0.047	0.047	1.472
MYO1G	0.046	0.045	1.472
LAIR1	0.041	0.043	1.472
RCN1	0.047	0.047	1.471
C1orf91	0.043	0.043	1.471
MGMT	0.043	0.045	1.471
CALHM2	0.043	0.044	1.471
CDKN1A	0.042	0.043	1.471
GAL3ST2	0.04	0.043	1.471
CREG2	0.046	0.045	1.47
SDK1	0.044	0.044	1.47
PHLDA3	0.043	0.044	1.47
OPN1SW	0.042	0.044	1.47
CORO7	0.04	0.044	1.47
IBSP	0.048	0.046	1.469
TNFSF15	0.047	0.047	1.469
GALNT12	0.046	0.048	1.469
CCR10	0.045	0.045	1.469
LIMK1	0.042	0.044	1.469
CYP3A5	0.041	0.043	1.469
RAB1A	0.049	0.05	1.468
FKBP9L	0.048	0.046	1.468
KCNK5	0.048	0.048	1.468
SH3RF2	0.047	0.048	1.468
PLOD1	0.044	0.045	1.468
GALNT11	0.044	0.045	1.468
KRT80	0.044	0.047	1.468
SLC37A2	0.041	0.044	1.468
NPC2	0.041	0.044	1.468
FBXO39	0.048	0.047	1.467
PF4	0.042	0.046	1.467
RNF133	0.041	0.044	1.467
KRTAP5-1	0.047	0.047	1.466
CELF6	0.046	0.048	1.466
ALDOA	0.047	0.048	1.465
TOR2A	0.045	0.046	1.465
LOC440905	0.044	0.047	1.465
ARHGAP30	0.043	0.045	1.465
CLSTN3	0.048	0.049	1.464
MRPL36	0.047	0.048	1.464
ETNK2	0.041	0.046	1.464
BNC2	0.049	0.048	1.463
SVOPL	0.048	0.047	1.463
DHRS13	0.047	0.049	1.463
B3GAT3	0.047	0.048	1.462
CHI3L1	0.046	0.047	1.462
TFAP2B	0.044	0.047	1.461
FCGR2B	0.047	0.047	1.46
HOTAIR	0.047	0.05	1.459
SLIT3	0.044	0.047	1.459
PRRG3	0.047	0.05	1.458
BCAP31	0.046	0.049	1.458
FAM105B	0.048	0.049	1.457
PRTN3	0.048	0.05	1.457
ANO9	0.046	0.049	1.457
G0S2	0.049	0.05	1.456
ENTHD1	0.047	0.048	1.456
GPR132	0.046	0.049	1.455
LOC493754	0.049	0.051	1.454
HLA-DRB6	0.048	0.051	1.454
CYP27B1	0.048	0.049	1.454
LMO7	0.048	0.053	1.454
CCL18	0.048	0.05	1.453
SCO1	0.048	0.05	1.453
EFCAB4A	0.046	0.051	1.453
PAOX	0.046	0.051	1.453
FERMT3	0.049	0.051	1.449
HOXA4	0.049	0.054	1.447
C15orf52	0.048	0.052	1.447
